# Supplementary material for: Pharmacogenomics-Guided Pharmacotherapy in Patients with Major Depressive Disorder or Bipolar Disorder Affected by Treatment-Resistant Depressive Episodes: A Long-Term Follow-Up Study
Source: J Pers Med. 2022 Feb 19;12(2):316. doi: 10.3390/jpm12020316 (PMC8874425; doi:10.3390/jpm12020316)
Supplement: Supplementary file 1 [file jpm-12-00316-s001.zip]

Archive with 1 entries (1 files):
- Suppl Table 18.02.2022.pdf
